# Supplementary material for: Genome-Wide Characterization and Sequence Polymorphism Analyses of Glycine max Fibrillin (FBN) Revealed Its Role in Response to Drought Condition
Source: Genes (Basel). 2023 May 29;14(6):1188. doi: 10.3390/genes14061188 (PMC10298608; doi:10.3390/genes14061188)
Supplement: Supplementary file 1 [file genes-14-01188-s001.zip]

Archive with 1 entries (1 files):
- genes-2375507-supplementary.xlsx
