# Supplementary material for: Genome-Wide Characterization and Sequence Polymorphism Analyses of Glycine max Fibrillin (FBN) Revealed Its Role in Response to Drought Condition
Source: Genes (Basel). 2023 May 29;14(6):1188. doi: 10.3390/genes14061188 (PMC10298608; doi:10.3390/genes14061188)
Supplement: Supplementary file 1 [file genes-14-01188-s001.zip › genes-2375507-supplementary.xlsx]

## Sheet: S1
Date	Air Temperature
	Maximum	Minimum	Relative Humidity (%) at 8 A.M.	Relative Humidity (%) at 5 P.M.	Rainfall (mm)
2021-01-01	20	3	100	68	0
2021-01-02	21	4	92	68	0
2021-01-03	20	5	94	70	0
2021-01-04	19	5	100	64	0
2021-01-05	20	7	86	77	0
2021-01-06	20	7	88	77	0
2021-01-07	19	6	92	78	0
2021-01-08	20	8	100	76	0
2021-01-09	20	8	94	77	0
2021-01-10	21	9	94	72	0
2021-01-11	22	8	86	70	0
2021-01-12	19	4	84	68	0
2021-01-13	19	5	100	70	0
2021-01-14	19	4	100	72	0
2021-01-15	19	5	100	66	0
2021-01-16	20	5	87	64	0
2021-01-17	20	5	87	66	0
2021-01-18	21	5	86	64	0
2021-01-19	20	5	87	74	0
2021-01-20	21	7	90	69	0
2021-01-21	23	5	100	60	0
2021-01-22	23	9	92	69	0
2021-01-23	22	7	100	66	0
2021-01-24	21	6	94	68	0
2021-01-25	21	5	100	68	0
2021-01-26	22	4	100	53	0
2021-01-27	21	6	100	58	0
2021-01-28	21	5	84	58	0
2021-01-29	21	5	84	60	0
2021-01-30	22	6	86	58	0
2021-01-31	22	6	84	58	0
2021-02-01	22	6	86	58	0
2021-02-02	23	9	86	53	0
2021-02-03	23	11	86	56	0
2021-02-04	23	11	86	56	0
2021-02-05	23	11	86	53	0
2021-02-06	23	10	87	56	0
2021-02-07	23	11	87	56	0
2021-02-08	23	10	87	56	0
2021-02-09	24	11	87	54	0
2021-02-10	26	12	87	56	0
2021-02-11	26	13	86	56	0
2021-02-12	26	14	86	58	0
2021-02-13	26	13	86	56	0
2021-02-14	27	13	86	56	0
2021-02-15	27	12	86	56	0
2021-02-16	26	13	86	60	0
2021-02-17	26	13	86	60	0
2021-02-18	26	14	92	60	0
2021-02-19	26	14	90	58	0
2021-02-20	27	14	90	58	0
2021-02-21	28	14	90	58	0
2021-02-22	29	13	86	56	0
2021-02-23	30	13	86	54	0
2021-02-24	28	15	79	54	0
2021-02-25	31	16	79	60	0
2021-02-26	30	18	86	60	0
2021-02-27	30	16	86	54	0
2021-02-28	30	15	78	56	0
2021-03-01	30	14	78	56	0
2021-03-02	31	15	78	50	0
2021-03-03	31	15	78	50	0
2021-03-04	30	15	78	52	0
2021-03-05	29	13	80	50	0
2021-03-06	30	15	80	48	0
2021-03-07	32	16	78	50	0
2021-03-08	30	17	80	50	0
2021-03-09	30	17	80	50	0
2021-03-10	30	17	80	50	0
2021-03-11	30	17	80	46	0
2021-03-12	29	16	80	56	0
2021-03-13	30	16	78	60	0
2021-03-14	31	17	80	54	0
2021-03-15	31	17	78	60	0
2021-03-16	31	17	78	60	0
2021-03-17	31	17	78	56	0
2021-03-18	31	20	78	54	0
2021-03-19	30	20	78	54	0
2021-03-20	30	19	78	56	0
2021-03-21	30	19	80	54	0
2021-03-22	30	19	78	54	4.2
2021-03-23	28	16	78	56	12.7
2021-03-24	25	16	78	60	0
2021-03-25	27	17	79	65	0
2021-03-26	29	19	80	65	0
2021-03-27	31	20	80	64	0
2021-03-28	34	20	80	65	0
2021-03-29	35	21	80	60	0
2021-03-30	37	22	79	58	0
2021-03-31	34	21	80	58	0
2021-04-01	35	18	78	54	0
2021-04-02	35	18	78	56	0
2021-04-03	35	18	80	56	0
2021-04-04	35	19	78	54	0
2021-04-05	33	19	78	59	0
2021-04-06	30	21	78	62	0
2021-04-07	30	17	89	56	0
2021-04-08	37	19	76	54	0
2021-04-09	37	21	71	54	0
2021-04-10	37	21	74	56	0
2021-04-11	36	21	72	54	0
2021-04-12	36	21	72	60	0
2021-04-13	37	24	71	48	0
2021-04-14	37	25	72	48	0
2021-04-15	38	25	72	50	0
2021-04-16	37	25	72	48	0
2021-04-17	36	25	70	50	0
2021-04-18	35	24	68	48	0
2021-04-19	34	18	68	50	0
2021-04-20	30	25	70	62	0
2021-04-21	32	17	82	58	0
2021-04-22	34	21	78	57	0
2021-04-23	35	20	68	50	0
2021-04-24	36	20	70	62	0
2021-04-25	37	19	82	50	0
2021-04-26	40	19	78	50	0
2021-04-27	41	23	78	46	0
2021-04-28	41	26	76	46	0
2021-04-29	41	27	76	46	0
2021-04-30	41	26	74	44	0
2021-05-01	41	26	76	46	0
2021-05-02	39	27	76	46	0
2021-05-03	40	27	78	46	0
2021-05-04	40	27	78	44	0
2021-05-05	36	25	76	48	0
2021-05-06	34	27	81	50	0
2021-05-07	34	24	81	52	0
2021-05-08	34	25	80	50	0
2021-05-09	36	26	80	48	0
2021-05-10	41	26	78	48	0
2021-05-11	41	27	78	46	0
2021-05-12	40	27	76	48	0
2021-05-13	40	26	78	44	0
2021-05-14	40	26	76	44	0
2021-05-15	39	26	76	44	0
2021-05-16	39	27	78	46	0
2021-05-17	39	27	78	46	0
2021-05-18	39	27	78	46	0
2021-05-19	39	26	76	46	0
2021-05-20	39	25	80	48	0
2021-05-21	39	25	78	50	0
2021-05-22	39	25	78	50	0
2021-05-23	39	25	78	48	3
2021-05-24	37	24	78	48	0
2021-05-25	40	28	76	46	0
2021-05-26	41	28	74	46	0
2021-05-27	44	28	74	44	0
2021-05-28	41	30	76	44	0
2021-05-29	43	28	73	37	0
2021-05-30	43	28	53	40	0
2021-05-31	40	30	49	42	0
2021-06-01	38	28	68	40	0
2021-06-02	38	28	72	42	0
2021-06-03	37	27	72	46	0
2021-06-04	38	28	76	48	0
2021-06-05	39	28	76	46	0
2021-06-06	40	29	77	46	0
2021-06-07	42	29	77	44	0
2021-06-08	40	32	77	46	0
2021-06-09	41	29	82	50	0
2021-06-10	41	31	86	48	0
2021-06-11	41	32	86	54	0
2021-06-12	41	32	84	58	0
2021-06-13	41	31	84	62	0
2021-06-14	37	29	92	60	0
2021-06-15	33	31	92	68	23.4
2021-06-16	32	23	95	68	0
2021-06-17	33	26	95	64	0
2021-06-18	39	27	83	62	0
2021-06-19	39	28	84	60	0
2021-06-20	40	28	80	60	0
2021-06-21	36	26	91	64	0
2021-06-22	40	27	77	60	0
2021-06-23	40	29	84	58	0
2021-06-24	40	29	86	58	0
2021-06-25	40	30	86	56	0
2021-06-26	39	30	84	58	0
2021-06-27	39	30	86	54	0
2021-06-28	40	30	84	56	0
2021-06-29	42	30	84	60	0
2021-06-30	41	32	90	54	0
2021-07-01	41	32	88	66	0
2021-07-02	39	31	88	60	0
2021-07-03	38	30	86	60	0
2021-07-04	38	29	95	64	0
2021-07-05	39	28	95	60	0
2021-07-06	40	29	92	58	0
2021-07-07	39	31	94	56	0
2021-07-08	39	31	90	56	0
2021-07-09	39	32	90	54	0
2021-07-10	41	32	92	58	0
2021-07-11	42	33	90	58	0
2021-07-12	41	34	88	60	0
2021-07-13	37	28	92	62	0
2021-07-14	35	30	92	56	0
2021-07-15	38	31	86	56	0
2021-07-16	41	33	86	56	0
2021-07-17	42	31	86	56	0
2021-07-18	42	32	88	54	0
2021-07-19	41	32	90	56	0
2021-07-20	40	32	90	56	0
2021-07-21	39	31	88	54	0
2021-07-22	37	30	88	56	0
2021-07-23	37	28	90	55	0
2021-07-24	39	31	86	56	0
2021-07-25	41	32	82	56	0
2021-07-26	41	33	80	56	0
2021-07-27	35	32	76	54	0
2021-07-28	35	30	76	54	0
2021-07-29	36	29	78	56	0
2021-07-30	36	31	78	56	0
2021-07-31	36	31	78	56	0
2021-08-01	39	30	78	54	0
2021-08-02	38	30	76	56	2.5
2021-08-03	37	30	74	52	0
2021-08-04	34	31	78	54	4
2021-08-05	38	27	78	52	0
2021-08-06	38	31	78	48	0
2021-08-07	38	31	76	48	0
2021-08-08	38	31	76	46	0
2021-08-09	36	31	78	48	0
2021-08-10	36	30	74	57	0
2021-08-11	35	29	84	52	0
2021-08-12	36	29	72	50	0
2021-08-13	36	30	71	52	0
2021-08-14	36	30	71	48	0
2021-08-15	37	29	72	50	0
2021-08-16	38	30	71	57	0
2021-08-17	37	27	72	56	0
2021-08-18	38	29	72	55	0
2021-08-19	38	29	71	55	0
2021-08-20	38	29	71	49	0
2021-08-21	37	29	74	57	0
2021-08-22	38	30	78	62	0
2021-08-23	38	29	78	58	0
2021-08-24	37	30	72	53	0
2021-08-25	35	29	77	57	0
2021-08-26	35	28	78	54	0
2021-08-27	36	28	77	54	0
2021-08-28	37	28	77	56	0
2021-08-29	36	28	74	54	0
2021-08-30	38	28	77	57	0
2021-08-31	32	23	86	69	0
2021-09-01	32	26	78	50	0
2021-09-02	35	26	78	50	0
2021-09-03	36	27	80	54	0
2021-09-04	36	27	78	52	0
2021-09-05	37	27	78	52	0
2021-09-06	37	27	79	50	0
2021-09-07	38	27	78	50	0
2021-09-08	36	30	82	57	0
2021-09-09	34	30	78	57	0
2021-09-10	34	29	78	56	0
2021-09-11	35	29	78	56	0
2021-09-12	36	29	76	52	0
2021-09-13	34	28	74	56	0
2021-09-14	35	27	74	57	0
2021-09-15	36	27	76	56	0
2021-09-16	37	28	82	56	0
2021-09-17	38	28	80	56	0
2021-09-18	38	30	76	54	0
2021-09-19	37	28	76	54	0
2021-09-20	37	29	76	50	0
2021-09-21	36	30	74	50	36
2021-09-22	37	30	74	48	0
2021-09-23	32	25	77	50	0
2021-09-24	33	27	78	52	0
2021-09-25	35	27	77	52	0
2021-09-26	36	27	76	50	0
2021-09-27	36	26	78	50	0
2021-09-28	36	28	89	54	0
2021-09-29	36	28	78	52	0
2021-09-30	37	28	78	52	0
2021-10-01	36	29	81	60	0
2021-10-02	36	28	80	62	0
2021-10-03	37	27	80	62	0
2021-10-04	35	27	78	72	0
2021-10-05	36	27	74	68	0
2021-10-06	36	26	76	64	0
2021-10-07	36	25	78	60	0
2021-10-08	36	24	78	58	0
2021-10-09	36	24	80	56	0
2021-10-10	35	23	78	58	0
2021-10-11	37	22	80	58	0
2021-10-12	34	21	76	56	0
2021-10-13	36	21	78	54	0
2021-10-14	36	18	78	54	0
2021-10-15	36	17	78	56	0
2021-10-16	36	17	76	56	0
2021-10-17	36	17	78	54	0
2021-10-18	35	17	78	56	0
2021-10-19	33	15	80	54	0
2021-10-20	34	15	78	58	0
2021-10-21	33	15	78	56	0
2021-10-22	33	16	78	54	0
2021-10-23	30	19	76	54	0
2021-10-24	28	20	76	56	0
2021-10-25	28	17	78	56	0
2021-10-26	28	17	80	58	0
2021-10-27	30	18	80	56	0
2021-10-28	30	18	78	56	0
2021-10-29	31	17	78	58	0
2021-10-30	31	18	78	54	0
2021-10-31	33	16	80	54	0
2021-11-01	30	15	76	44	0
2021-11-02	27	19	78	46	0
2021-11-03	29	15	76	46	0
2021-11-04	29	15	78	48	0
2021-11-05	28	16	78	50	0
2021-11-06	28	16	80	48	0
2021-11-07	28	16	80	52	0
2021-11-08	29	16	80	52	0
2021-11-09	30	16	80	50	0
2021-11-10	30	16	78	48	0
2021-11-11	31	16	78	48	0
2021-11-12	31	17	78	46	0
2021-11-13	31	16	76	50	0
2021-11-14	30	16	78	48	0
2021-11-15	31	14	78	48	0
2021-11-16	27	12	78	48	0
2021-11-17	27	11	78	48	0
2021-11-18	27	10	78	46	0
2021-11-19	26	10	78	48	0
2021-11-20	26	9	80	48	0
2021-11-21	27	9	80	48	0
2021-11-22	27	10	78	50	0
2021-11-23	27	10	78	46	0
2021-11-24	27	13	78	48	0
2021-11-25	27	13	78	46	0
2021-11-26	27	12	78	48	0
2021-11-27	27	11	78	48	0
2021-11-28	27	10	80	50	0
2021-11-29	26	9	80	48	0
2021-11-30	26	8	80	50	0
2021-12-01	26	9	78	50	0
2021-12-02	25	9	78	48	0
2021-12-03	26	9	78	48	0
2021-12-04	24	8	78	48	0
2021-12-05	25	9	80	50	0
2021-12-06	25	9	80	50	0
2021-12-07	24	9	78	48	0
2021-12-08	24	9	78	48	0
2021-12-09	25	9	78	48	0
2021-12-10	25	9	76	46	0
2021-12-11	24	8	76	50	0
2021-12-12	25	8	80	52	0
2021-12-13	22	8	80	50	0
2021-12-14	21	7	80	50	0
2021-12-15	19	6	82	50	0
2021-12-16	19	5	80	50	0
2021-12-17	19	6	82	48	0
2021-12-18	20	5	80	48	0
2021-12-19	20	6	82	50	0
2021-12-20	20	6	82	50	0
2021-12-21	19	6	82	46	0
2021-12-22	20	6	80	46	0
2021-12-23	19	6	78	48	0
2021-12-24	20	5	80	46	0
2021-12-25	20	6	80	48	0
2021-12-26	21	6	78	48	0
2021-12-27	19	6	78	50	0
2021-12-28	19	6	78	50	0
2021-12-29	19	6	78	48	0
2021-12-30	19	6	78	48	0
2021-12-31	19	7	80	48	0

## Sheet: S2
Species with GENE IDs
Species	Common Name	Gene IDs	Given Name
A. thaliana	Thale cress	AT4G22240.1	AtFBN-1
A. thaliana	Thale cress	AT4G04020.1	AtFBN-2
A. thaliana	Thale cress	AT2G35490.1	AtFBN-3
A. thaliana	Thale cress	AT5G09820.1	AtFBN-4
A. thaliana	Thale cress	AT3G26070.1	AtFBN-5
A. thaliana	Thale cress	AT3G26080.1	AtFBN-6
A. thaliana	Thale cress	AT3G58010.1	AtFBN-7
A. thaliana	Thale cress	AT1G51110.1	AtFBN-8
A. thaliana	Thale cress	AT2G46910.1	AtFBN-9
A. thaliana	Thale cress	AT2G42130.1	AtFBN-10
A. thaliana	Thale cress	AT3G23400.1	AtFBN-11
A. thaliana	Thale cress	AT5G19940.1	AtFBN-12
A. thaliana	Thale cress	AT4G00030.1	AtFBN-13
A. thaliana	Thale cress	AT5G53450.1	AtFBN-14
Species	Common Name	Gene IDs	Given Name
Z. mays	CORN	Zm00001d007581	ZmFBN-1
Z. mays	CORN	Zm00001d025574	ZmFBN-2
Z. mays	CORN	Zm00001d001932	ZmFBN-3
Z. mays	CORN	Zm00001d002384	ZmFBN-4
Z. mays	CORN	Zm00001d033666	ZmFBN-5
Z. mays	CORN	Zm00001d026543	ZmFBN-6
Z. mays	CORN	Zm00001d003470	ZmFBN-7
Z. mays	CORN	Zm00001d030074	ZmFBN-8
Z. mays	CORN	Zm00001d013885	ZmFBN-9
Z. mays	CORN	Zm00001d021351	ZmFBN-10
Z. mays	CORN	Zm00001d003715	ZmFBN-11
Species	Common Name	Gene IDs	Given Name
B. rappa	turnip mustard	Brara.J00844	BrcFBN-1
B. rappa	turnip mustard	Brara.C02717	BrcFBN-2
B. rappa	turnip mustard	Brara.C00394	BrcFBN-3
B. rappa	turnip mustard	Brara.D00256	BrcFBN-4
B. rappa	turnip mustard	Brara.E00895	BrcFBN-5
B. rappa	turnip mustard	Brara.E00094	BrcFBN-6
B. rappa	turnip mustard	Brara.E00267	BrcFBN-7
B. rappa	turnip mustard	Brara.F00269	BrcFBN-8
B. rappa	turnip mustard	Brara.F03298	BrcFBN-9
B. rappa	turnip mustard	Brara.G00537	BrcFBN-10
B. rappa	turnip mustard	Brara.A01245	BrcFBN-11
B. rappa	turnip mustard	Brara.I02237	BrcFBN-12
Species	Common Name	Gene IDs	Given Name
G.Soja	wild soybean	GlysoPI483463	GsFBN-1
G.Soja	wild soybean	GlysoPI483463	GsFBN-2
G.Soja	wild soybean	GlysoPI483463	GsFBN-3
G.Soja	wild soybean	GlysoPI483463	GsFBN-4
G.Soja	wild soybean	GlysoPI483463	GsFBN-5
G.Soja	wild soybean	GlysoPI483463	GsFBN-6
G.Soja	wild soybean	GlysoPI483463	GsFBN-7
G.Soja	wild soybean	GlysoPI483463	GsFBN-8
G.Soja	wild soybean	GlysoPI483463	GsFBN-9
G.Soja	wild soybean	GlysoPI483463	GsFBN-10
G.Soja	wild soybean	GlysoPI483463	GsFBN-11
G.Soja	wild soybean	GlysoPI483463	GsFBN-12
G.Soja	wild soybean	GlysoPI483463	GsFBN-13
G.Soja	wild soybean	GlysoPI483463	GsFBN-14
G.Soja	wild soybean	GlysoPI483463	GsFBN-15
G.Soja	wild soybean	GlysoPI483463	GsFBN-16
Species	Common Name	Gene IDs	Given Name
G.Hirsutum	Cotton	Gohir.D01G168600	GhFBN-1
G.Hirsutum	Cotton	Gohir.D08G088366	GhFBN-2
G.Hirsutum	Cotton	Gohir.D06G155500	GhFBN-3
G.Hirsutum	Cotton	Gohir.D09G194200	GhFBN-4
G.Hirsutum	Cotton	Gohir.D09G068000	GhFBN-5
G.Hirsutum	Cotton	Gohir.A08G078500	GhFBN-6
G.Hirsutum	Cotton	Gohir.A06G149400	GhFBN-7
G.Hirsutum	Cotton	Gohir.A05G174100	GhFBN-8
G.Hirsutum	Cotton	Gohir.A09G068000	GhFBN-9
G.Hirsutum	Cotton	Gohir.A09G199900	GhFBN-10
G.Hirsutum	Cotton	Gohir.A04G126900	GhFBN-11
G.Hirsutum	Cotton	Gohir.A01G177800	GhFBN-12
G.Hirsutum	Cotton	Gohir.D04G171800	GhFBN-13
G.Hirsutum	Cotton	Gohir.D05G177100	GhFBN-14
Species	Common Name	Gene IDs	Given Name
P. trichocarpa	black cottonwood	Potri.006G192200	PtFBN-1
P. trichocarpa	black cottonwood	Potri.002G183700	PtFBN-2
P. trichocarpa	black cottonwood	Potri.003G095900	PtFBN-3
P. trichocarpa	black cottonwood	Potri.003G020700	PtFBN-4
P. trichocarpa	black cottonwood	Potri.001G309300	PtFBN-5
P. trichocarpa	black cottonwood	Potri.001G137900	PtFBN-6
P. trichocarpa	black cottonwood	Potri.001G209600	PtFBN-7
P. trichocarpa	black cottonwood	Potri.001G011700	PtFBN-8
P. trichocarpa	black cottonwood	Potri.004G003200	PtFBN-9
P. trichocarpa	black cottonwood	Potri.008G169100	PtFBN-10
P. trichocarpa	black cottonwood	Potri.016G045900	PtFBN-11
Species	Common Name	Gene IDs	Given Name
B. distachyon	purple false brome	Bradi1g11000	BhFBN-1
B. distachyon	purple false brome	Bradi1g28310	BhFBN-2
B. distachyon	purple false brome	Bradi4g08760	BhFBN-3
B. distachyon	purple false brome	Bradi4g14630	BhFBN-4
B. distachyon	purple false brome	Bradi5g17740	BhFBN-5
B. distachyon	purple false brome	Bradi5g09940	BhFBN-6
B. distachyon	purple false brome	Bradi5g25350	BhFBN-7
B. distachyon	purple false brome	Bradi3g34400	BhFBN-8
B. distachyon	purple false brome	Bradi3g30740	BhFBN-9
Species	Common Name	Gene IDs	Given Name
P. patens	Spreading-leaved Earth Moss	Pp3c1014100	PpFBN-1
P. patens	Spreading-leaved Earth Moss	Pp3c98570	PpFBN-2
P. patens	Spreading-leaved Earth Moss	Pp3c154460	PpFBN-3
P. patens	Spreading-leaved Earth Moss	Pp3c312020	PpFBN-4
P. patens	Spreading-leaved Earth Moss	Pp3c2016440	PpFBN-5
P. patens	Spreading-leaved Earth Moss	Pp3c2315450	PpFBN-6
P. patens	Spreading-leaved Earth Moss	Pp3c1115290	PpFBN-7
P. patens	Spreading-leaved Earth Moss	Pp3c1117240	PpFBN-8
P. patens	Spreading-leaved Earth Moss	Pp3c142950	PpFBN-9
P. patens	Spreading-leaved Earth Moss	Pp3c624510	PpFBN-10
Species	Common Name	Gene IDs	Given Name
G. max	Soybean	GLYMA.09G008100	GmFBN-1
G. max	Soybean	GLYMA.15G112500	GmFBN-2
G. max	Soybean	GLYMA.01G015100	GmFBN-3
G. max	Soybean	GLYMA.05G188200	GmFBN-4
G. max	Soybean	GLYMA.08G146300	GmFBN-5
G. max	Soybean	GLYMA.15G047700	GmFBN-6
G. max	Soybean	GLYMA.08G185000	GmFBN-7
G. max	Soybean	GLYMA.15G047000	GmFBN-8
G. max	Soybean	GLYMA.08G185800	GmFBN-9
G. max	Soybean	GLYMA.06G127700	GmFBN-10
G. max	Soybean	GLYMA.20G207100	GmFBN-11
G. max	Soybean	GLYMA.20G244500	GmFBN-12
G. max	Soybean	GLYMA.02G173600	GmFBN-13
G. max	Soybean	GLYMA.10G294800	GmFBN-14
G. max	Soybean	GLYMA.09G207151	GmFBN-15
G. max	Soybean	GLYMA.09G111700	GmFBN-16
Species	Common Name	Gene IDs	Given Name
A. comosus	Pineapple	AcFBN-1	Aco029055
A. comosus	Pineapple	AcFBN-2	Aco015777
A. comosus	Pineapple	AcFBN-3	Aco016986
A. comosus	Pineapple	AcFBN-4	Aco006551
A. comosus	Pineapple	AcFBN-5	Aco02499
A. comosus	Pineapple	AcFBN-6	Aco027684
A. comosus	Pineapple	AcFBN-7	Aco010116
A. comosus	Pineapple	AcFBN-8	Aco000248
A. comosus	Pineapple	AcFBN-9	Aco003180
A. comosus	Pineapple	AcFBN-10	Aco015777
A. comosus	Pineapple	AcFBN-11	Aco016986
A. comosus	Pineapple	AcFBN-12	Aco006551
A. comosus	Pineapple	AcFBN-13	Aco024996
A. comosus	Pineapple	AcFBN-14	co027684
A. comosus	Pineapple	AcFBN-15	Aco010116
A. comosus	Pineapple	AcFBN-16	Aco000248
A. comosus	Pineapple	AcFBN-17	Aco003180

## Sheet: S3
Physio chemical properties
Transcript ID	Gene Name	Chromosome	Start	End	Strand	Genomic sequence	Transcript sequence	CDS(bp)	Protein Length	Amino acid	Protein Molecular Weight	PI	GRAVY	No. of Introns/Exons	Sub-cellular location
GLYMA.09G008100	GmFBN-1	9	625539	627149	reverse	1610	1165	939	313	312	33659.3	5.24	-0.173	2,3	chloroplast
GLYMA.15G112500	GmFBN-2	15	8822919	8825434	reverse	2515	1383	921	307	306	33295.1	5.73	-0.137	2,3	chloroplast
GLYMA.01G015100	GmFBN-3	1	1499171	1502284	forward	3113	1487	1113	371	370	39643.6	4.58	-0.234	2,3	chloroplast
GLYMA.05G188200	GmFBN-4	5	37442534	37446277	reverse	3743	25555	852	284	283	32205.5	9.17	-0.039	5,6	plasmamembrane
GLYMA.08G146300	GmFBN-5	8	11218385	11223146	reverse	4761	3023	807	269	268	30503.2	9.27	-0.218	6,7	chloroplast/ nuclear/motochondrial
GLYMA.15G047700	GmFBN-6	15	3761068	3763833	forward	2765	970	738	246	245	27487.9	9.69	-0.24	5,6	chloroplast/mitochondrial/nuclear
GLYMA.08G185000	GmFBN-7	8	14916944	14920127	reverse	3183	723	723	241	240	26998.9	9.57	-0.327	5,6	nuclear/mitochorndial/chloroplast
GLYMA.15G047000	GmFBN-8	15	3719424	3722242	reverse	2818	1239	738	246	245	27724.9	9.38	-0.315	5,6	mitochondrial/chloroplast
GLYMA.08G185800	GmFBN-9	8	14974041	14976902	forward	2861	1195	729	243	242	27251.4	9.42	-0.276	5,6	mitochondrial/chloroplast
GLYMA.06G127700	GmFBN-10	6	10447436	10453316	forward	5880	2663	2022	674	673	75594.6	9.69	-0.196	12,13	mitochondrial/nuclear
GLYMA.20G207100	GmFBN-11	20	44348969	44352418	forward	3449	1121	798	266	265	28431.5	7.88	-0.117	3,4	chloroplast/nuclear
GLYMA.20G244500	GmFBN-12	20	47400930	47407224	reverse	6294	1383	1134	378	371	42148.4	9.37	-0.191	10,11	chloroplast
GLYMA.02G173600	GmFBN-13	2	29508622	29516309	forward	7687	1450	900	300	299	32327	5.7	-0.069	6,7	chloroplast
GLYMA.10G294800	GmFBN-14	10	51256859	51262973	reverse	6114	1324	936	312	311	34520.8	8.85	-0.146	8,9	chloroplast
GLYMA.09G207151	GmFBN-15	9	44002748	44005039	reverse	2291	1400	495	165	164	17669.2	6.28	-0.047	1,2	Extracelluler
GLYMA.09G111700	GmFBN-16	9	21236119	21243866	forward	7747	1492	933	311	310	33635.5	6.65	-0.086	6,7	chloroplast

## Sheet: S4
	Collinearity/synteny and Ka/Ks anlysis of GmFBN gene family
	Gene				Orthologous/paralogous				Ka/Ks estimation
	Gene	Chromosomal position	start	end	Gene	Chromosomal position	start	end	Ka	Ks	Ka/Ks
	GLYMA.15G112500.Wm82.a4.v1	Chr15	8822919	8825434	GLYMA.09G008100.Wm82.a4.v1	9	625539	627149	0.0214248	0.165558	0.129409
	GLYMA.01G015100.Wm82.a4.v1	Chr1	1499171	1502284	GLYMA.01G015100.Wm82.a4.v1	1	1499171	1502284	0.0306094	0.13048	0.234591
	GLYMA.02G173600.Wm82.a4.v1	Chr2	29508622	29516309	GLYMA.20G244500.Wm82.a4.v1	20	47400930	47407224	0.0184603	0.107282	0.172073
	GLYMA.09G008100.Wm82.a4.v1	Chr9	625539	627149	Glyma.02G173600.Wm82.a4.v1	2	29508622	29516309	0.0201005	0.144874	0.138744
	GLYMA.09G111700.Wm82.a4.v1	Chr9	21236119	21243866	GLYMA.05G188200.Wm82.a4.v1	5	37442534	37446277	0.0742424	0.14727	0.504125
	GLYMA.09G207151.Wm82.a4.v1	Chr9	44002748	44005039	GLYMA.15G047700.Wm82.a4.v1	15	3761068	3763833	0.0461394	0.0957104	0.482074
	GLYMA.08G146300.Wm82.a4.v1	Chr8	11218385	11223146	GLYMA.15G047000.Wm82.a4.v1	15	3719424	3722242	0.0419886	0.0960072	0.437348
	GLYMA.20G207100.Wm82.a4.v1	Chr20	44348969	44352418
